# Supplementary material for: Primate-specific evolution of noncoding element insertion into PLA2G4C and human preterm birth
Source: BMC Med Genomics. 2010 Dec 24;3:62. doi: 10.1186/1755-8794-3-62 (PMC3017005; doi:10.1186/1755-8794-3-62)
Supplement: Additional file 4 — Frequency of 2, 3, and 4 SNP haplotypes across each population studied. Table S4 Specific frequency information for the haplotypes in each population. [file 1755-8794-3-62-S4.XLSX]

## Sheet: US Hispanics
LOCUS	HAPLOTYPE	F_A	F_U	CHISQ	DF	P	SNPS
WIN1	OMNIBUS	NA	NA	11.26	3	0.01039	rs11564650|rs8110925
WIN1	GG	0.04164	0.01931	2.183	1	0.1395	rs11564650|rs8110925
WIN1	AG	0.1507	0.06917	8.632	1	0.003304	rs11564650|rs8110925
WIN1	GA	0.1814	0.2029	0.2977	1	0.5853	rs11564650|rs8110925
WIN1	AA	0.6263	0.7086	3.259	1	0.07105	rs11564650|rs8110925
WIN2	OMNIBUS	NA	NA	20.66	2	3.26e-05	rs8110925|rs2307276
WIN2	AT	0.1	0.03909	7.725	1	0.005446	rs8110925|rs2307276
WIN2	GC	0.1923	0.08848	11.26	1	0.0007922	rs8110925|rs2307276
WIN2	AC	0.7077	0.8724	20.47	1	6.06e-06	rs8110925|rs2307276
WIN3	OMNIBUS	NA	NA	12.09	3	0.007078	rs2307276|rs1366442
WIN3	TA	0.07533	0.02803	6.277	1	0.01223	rs2307276|rs1366442
WIN3	CA	0.4016	0.3279	2.467	1	0.1162	rs2307276|rs1366442
WIN3	TC	0.02467	0.01107	1.38	1	0.24	rs2307276|rs1366442
WIN3	CC	0.4984	0.633	7.768	1	0.005319	rs2307276|rs1366442
WIN4	OMNIBUS	NA	NA	7.267	3	0.06387	rs1366442|rs11564620
WIN4	AC	0.08965	0.0613	1.314	1	0.2517	rs1366442|rs11564620
WIN4	CC	0.002656	0.01483	1.256	1	0.2625	rs1366442|rs11564620
WIN4	AA	0.3873	0.2947	4.082	1	0.04335	rs1366442|rs11564620
WIN4	CA	0.5204	0.6292	5.084	1	0.02415	rs1366442|rs11564620
WIN5	OMNIBUS	NA	NA	2.651	3	0.4486	rs11564620|rs11668556
WIN5	CA	0.01458	0.0273	0.6912	1	0.4057	rs11564620|rs11668556
WIN5	AA	0.3008	0.3348	0.5393	1	0.4627	rs11564620|rs11668556
WIN5	CG	0.07773	0.04883	1.65	1	0.199	rs11564620|rs11668556
WIN5	AG	0.6069	0.589	0.1355	1	0.7128	rs11564620|rs11668556
WIN6	OMNIBUS	NA	NA	1.786	3	0.618	rs11668556|rs1653554
WIN6	AG	0.03117	0.05356	1.107	1	0.2928	rs11668556|rs1653554
WIN6	GG	0.2304	0.1995	0.5964	1	0.44	rs11668556|rs1653554
WIN6	AA	0.2842	0.3086	0.2881	1	0.5915	rs11668556|rs1653554
WIN6	GA	0.4542	0.4383	0.1053	1	0.7455	rs11668556|rs1653554
WIN7	OMNIBUS	NA	NA	20.74	5	0.0009067	rs11564650|rs8110925|rs2307276
WIN7	GAT	0.03595	0.01372	2.805	1	0.09396	rs11564650|rs8110925|rs2307276
WIN7	AAT	0.06405	0.02538	4.733	1	0.02959	rs11564650|rs8110925|rs2307276
WIN7	GGC	0.04342	0.01961	2.422	1	0.1197	rs11564650|rs8110925|rs2307276
WIN7	AGC	0.1489	0.06887	8.375	1	0.003804	rs11564650|rs8110925|rs2307276
WIN7	GAC	0.1437	0.1889	1.423	1	0.2329	rs11564650|rs8110925|rs2307276
WIN7	AAC	0.564	0.6835	6.516	1	0.01069	rs11564650|rs8110925|rs2307276
WIN8	OMNIBUS	NA	NA	22.07	5	0.0005083	rs8110925|rs2307276|rs1366442
WIN8	ATA	0.07413	0.02857	5.797	1	0.01605	rs8110925|rs2307276|rs1366442
WIN8	GCA	0.1538	0.06444	10.72	1	0.001057	rs8110925|rs2307276|rs1366442
WIN8	ACA	0.249	0.263	0.1039	1	0.7472	rs8110925|rs2307276|rs1366442
WIN8	ATC	0.02587	0.01053	1.779	1	0.1823	rs8110925|rs2307276|rs1366442
WIN8	GCC	0.03851	0.02404	0.8155	1	0.3665	rs8110925|rs2307276|rs1366442
WIN8	ACC	0.4587	0.6095	9.557	1	0.001992	rs8110925|rs2307276|rs1366442
WIN9	OMNIBUS	NA	NA	13.13	5	0.02218	rs2307276|rs1366442|rs11564620
WIN9	CAC	0.08261	0.05718	1.123	1	0.2892	rs2307276|rs1366442|rs11564620
WIN9	CCC	0.002661	0.01494	1.258	1	0.262	rs2307276|rs1366442|rs11564620
WIN9	TAA	0.06838	0.02365	6.376	1	0.01157	rs2307276|rs1366442|rs11564620
WIN9	CAA	0.3219	0.2723	1.232	1	0.267	rs2307276|rs1366442|rs11564620
WIN9	TCA	0.02464	0.01128	1.309	1	0.2525	rs2307276|rs1366442|rs11564620
WIN9	CCA	0.4998	0.6206	6.167	1	0.01302	rs2307276|rs1366442|rs11564620
WIN10	OMNIBUS	NA	NA	7.924	5	0.1605	rs1366442|rs11564620|rs11668556
WIN10	ACA	0.01477	0.02216	0.2763	1	0.5991	rs1366442|rs11564620|rs11668556
WIN10	AAA	0.1013	0.07569	0.8942	1	0.3443	rs1366442|rs11564620|rs11668556
WIN10	CAA	0.1999	0.2645	2.262	1	0.1326	rs1366442|rs11564620|rs11668556
WIN10	ACG	0.07484	0.04008	2.725	1	0.09878	rs1366442|rs11564620|rs11668556
WIN10	AAG	0.2875	0.2234	2.316	1	0.128	rs1366442|rs11564620|rs11668556
WIN10	CAG	0.3217	0.3742	1.215	1	0.2704	rs1366442|rs11564620|rs11668556
WIN11	OMNIBUS	NA	NA	5.109	6	0.5299	rs11564620|rs11668556|rs1653554
WIN11	CAG	0.01206	0.02787	1.072	1	0.3006	rs11564620|rs11668556|rs1653554
WIN11	AAG	0.01779	0.03133	0.68	1	0.4096	rs11564620|rs11668556|rs1653554
WIN11	CGG	0.02601	0.02195	0.0759	1	0.7829	rs11564620|rs11668556|rs1653554
WIN11	AGG	0.2057	0.1719	0.7945	1	0.3727	rs11564620|rs11668556|rs1653554
WIN11	AAA	0.2855	0.3029	0.1481	1	0.7004	rs11564620|rs11668556|rs1653554
WIN11	CGA	0.05424	0.02631	2.566	1	0.1092	rs11564620|rs11668556|rs1653554
WIN11	AGA	0.3987	0.4177	0.1523	1	0.6964	rs11564620|rs11668556|rs1653554
WIN12	OMNIBUS	NA	NA	23.03	9	0.006136	rs11564650|rs8110925|rs2307276|rs1366442
WIN12	GATA	0.03824	0.01384	3.245	1	0.07166	rs11564650|rs8110925|rs2307276|rs1366442
WIN12	AATA	0.03613	0.01435	2.588	1	0.1077	rs11564650|rs8110925|rs2307276|rs1366442
WIN12	GGCA	0.03111	0.01621	1.185	1	0.2763	rs11564650|rs8110925|rs2307276|rs1366442
WIN12	AGCA	0.1267	0.04871	10.13	1	0.001457	rs11564650|rs8110925|rs2307276|rs1366442
WIN12	GACA	0.08294	0.1128	0.9509	1	0.3295	rs11564650|rs8110925|rs2307276|rs1366442
WIN12	AACA	0.1685	0.1521	0.2079	1	0.6484	rs11564650|rs8110925|rs2307276|rs1366442
WIN12	AATC	0.02704	0.01113	1.798	1	0.18	rs11564650|rs8110925|rs2307276|rs1366442
WIN12	AGCC	0.02317	0.01828	0.1277	1	0.7208	rs11564650|rs8110925|rs2307276|rs1366442
WIN12	GACC	0.0599	0.07484	0.34	1	0.5598	rs11564650|rs8110925|rs2307276|rs1366442
WIN12	AACC	0.4063	0.5377	7.004	1	0.008133	rs11564650|rs8110925|rs2307276|rs1366442
WIN13	OMNIBUS	NA	NA	22.25	7	0.002303	rs8110925|rs2307276|rs1366442|rs11564620
WIN13	GCAC	0.04309	0.01665	3.253	1	0.07128	rs8110925|rs2307276|rs1366442|rs11564620
WIN13	ACAC	0.03983	0.04111	0.004262	1	0.9479	rs8110925|rs2307276|rs1366442|rs11564620
WIN13	ATAA	0.06729	0.02418	5.842	1	0.01565	rs8110925|rs2307276|rs1366442|rs11564620
WIN13	GCAA	0.1114	0.04756	7.191	1	0.007329	rs8110925|rs2307276|rs1366442|rs11564620
WIN13	ACAA	0.2125	0.2286	0.1509	1	0.6977	rs8110925|rs2307276|rs1366442|rs11564620
WIN13	ATCA	0.02597	0.01075	1.701	1	0.1921	rs8110925|rs2307276|rs1366442|rs11564620
WIN13	GCCA	0.03874	0.02238	1.077	1	0.2993	rs8110925|rs2307276|rs1366442|rs11564620
WIN13	ACCA	0.4612	0.6088	9.041	1	0.00264	rs8110925|rs2307276|rs1366442|rs11564620
WIN14	OMNIBUS	NA	NA	11.84	7	0.106	rs2307276|rs1366442|rs11564620|rs11668556
WIN14	CACA	0.01485	0.0208	0.1858	1	0.6664	rs2307276|rs1366442|rs11564620|rs11668556
WIN14	CAAA	0.09258	0.07584	0.3855	1	0.5347	rs2307276|rs1366442|rs11564620|rs11668556
WIN14	CCAA	0.2045	0.2665	2.04	1	0.1532	rs2307276|rs1366442|rs11564620|rs11668556
WIN14	CACG	0.0685	0.03696	2.395	1	0.1217	rs2307276|rs1366442|rs11564620|rs11668556
WIN14	TAAG	0.06052	0.0226	4.871	1	0.02731	rs2307276|rs1366442|rs11564620|rs11668556
WIN14	CAAG	0.2328	0.2014	0.6048	1	0.4368	rs2307276|rs1366442|rs11564620|rs11668556
WIN14	TCAG	0.0242	0.01141	1.183	1	0.2768	rs2307276|rs1366442|rs11564620|rs11668556
WIN14	CCAG	0.302	0.3645	1.726	1	0.1889	rs2307276|rs1366442|rs11564620|rs11668556
WIN15	OMNIBUS	NA	NA	11.61	10	0.3122	rs1366442|rs11564620|rs11668556|rs1653554
WIN15	ACAG	0.01141	0.0221	0.6008	1	0.4383	rs1366442|rs11564620|rs11668556|rs1653554
WIN15	AAAG	0.01312	0.01398	0.005509	1	0.9408	rs1366442|rs11564620|rs11668556|rs1653554
WIN15	CAAG	0.005495	0.01789	1.045	1	0.3067	rs1366442|rs11564620|rs11668556|rs1653554
WIN15	ACGG	0.02615	0.01691	0.4706	1	0.4927	rs1366442|rs11564620|rs11668556|rs1653554
WIN15	AAGG	0.1309	0.07887	3.374	1	0.06624	rs1366442|rs11564620|rs11668556|rs1653554
WIN15	CAGG	0.07433	0.096	0.5776	1	0.4473	rs1366442|rs11564620|rs11668556|rs1653554
WIN15	AAAA	0.09207	0.0622	1.426	1	0.2324	rs1366442|rs11564620|rs11668556|rs1653554
WIN15	CAAA	0.1934	0.2453	1.53	1	0.2161	rs1366442|rs11564620|rs11668556|rs1653554
WIN15	ACGA	0.05293	0.02326	3.132	1	0.07679	rs1366442|rs11564620|rs11668556|rs1653554
WIN15	AAGA	0.1513	0.144	0.04393	1	0.834	rs1366442|rs11564620|rs11668556|rs1653554
WIN15	CAGA	0.2489	0.2795	0.483	1	0.4871	rs1366442|rs11564620|rs11668556|rs1653554

## Sheet: US Blacks
LOCUS	HAPLOTYPE	F_A	F_U	CHISQ	DF	P	SNPS
WIN1	OMNIBUS	NA	NA	1.799	3	0.6152	rs11564650|rs8110925
WIN1	GG	0.1281	0.1039	0.5696	1	0.4504	rs11564650|rs8110925
WIN1	AG	0.1076	0.1086	0.0008789	1	0.9763	rs11564650|rs8110925
WIN1	GA	0.3148	0.2752	0.7328	1	0.392	rs11564650|rs8110925
WIN1	AA	0.4495	0.5124	1.517	1	0.218	rs11564650|rs8110925
WIN2	OMNIBUS	NA	NA	1.626	2	0.4436	rs8110925|rs2307276
WIN2	AT	0.09286	0.134	1.527	1	0.2166	rs8110925|rs2307276
WIN2	GC	0.2357	0.2124	0.304	1	0.5814	rs8110925|rs2307276
WIN2	AC	0.6714	0.6536	0.136	1	0.7123	rs8110925|rs2307276
WIN3	OMNIBUS	NA	NA	1.228	2	0.5411	rs2307276|rs1366442
WIN3	CC	0.4052	0.3963	0.03223	1	0.8575	rs2307276|rs1366442
WIN3	TA	0.08996	0.1257	1.206	1	0.2721	rs2307276|rs1366442
WIN3	CA	0.5048	0.478	0.2742	1	0.6005	rs2307276|rs1366442
WIN4	OMNIBUS	NA	NA	0.5309	3	0.9121	rs1366442|rs11564620
WIN4	CC	0.1191	0.1062	0.1637	1	0.6857	rs1366442|rs11564620
WIN4	AC	0.1237	0.1062	0.2967	1	0.586	rs1366442|rs11564620
WIN4	CA	0.288	0.2958	0.02783	1	0.8675	rs1366442|rs11564620
WIN4	AA	0.4691	0.4918	0.198	1	0.6564	rs1366442|rs11564620
WIN5	OMNIBUS	NA	NA	1.091	3	0.7792	rs11564620|rs11668556
WIN5	CA	0.06759	0.06289	0.0351	1	0.8514	rs11564620|rs11668556
WIN5	AA	0.1396	0.1201	0.3293	1	0.5661	rs11564620|rs11668556
WIN5	CG	0.1753	0.1495	0.4796	1	0.4886	rs11564620|rs11668556
WIN5	AG	0.6176	0.6675	1.053	1	0.3048	rs11564620|rs11668556
WIN6	OMNIBUS	NA	NA	1.058	3	0.7872	rs11668556|rs1653554
WIN6	AA	0.1145	0.0866	0.8657	1	0.3522	rs11668556|rs1653554
WIN6	GA	0.2998	0.2892	0.05201	1	0.8196	rs11668556|rs1653554
WIN6	AG	0.09266	0.09641	0.01564	1	0.9005	rs11668556|rs1653554
WIN6	GG	0.4931	0.5278	0.4638	1	0.4959	rs11668556|rs1653554
WIN7	OMNIBUS	NA	NA	1.665	2	0.4349	rs1653554|rs2307279
WIN7	GC	0.4357	0.4248	0.04642	1	0.8294	rs1653554|rs2307279
WIN7	AG	0.4143	0.3758	0.5987	1	0.4391	rs1653554|rs2307279
WIN7	GG	0.15	0.1993	1.559	1	0.2118	rs1653554|rs2307279
WIN8	OMNIBUS	NA	NA	3.124	5	0.6808	rs11564650|rs8110925|rs2307276
WIN8	GAT	0.01989	0.03105	0.4465	1	0.504	rs11564650|rs8110925|rs2307276
WIN8	AAT	0.07297	0.1029	1.018	1	0.3131	rs11564650|rs8110925|rs2307276
WIN8	GGC	0.1276	0.1064	0.4305	1	0.5117	rs11564650|rs8110925|rs2307276
WIN8	AGC	0.1081	0.106	0.004431	1	0.9469	rs11564650|rs8110925|rs2307276
WIN8	GAC	0.2954	0.2416	1.447	1	0.229	rs11564650|rs8110925|rs2307276
WIN8	AAC	0.3761	0.4119	0.5155	1	0.4728	rs11564650|rs8110925|rs2307276
WIN9	OMNIBUS	NA	NA	2.909	4	0.5732	rs8110925|rs2307276|rs1366442
WIN9	GCC	0.0413	0.02059	1.552	1	0.2129	rs8110925|rs2307276|rs1366442
WIN9	ACC	0.3633	0.3757	0.06195	1	0.8034	rs8110925|rs2307276|rs1366442
WIN9	ATA	0.08903	0.1257	1.271	1	0.2597	rs8110925|rs2307276|rs1366442
WIN9	GCA	0.1954	0.1939	0.001474	1	0.9694	rs8110925|rs2307276|rs1366442
WIN9	ACA	0.3109	0.2842	0.3296	1	0.5659	rs8110925|rs2307276|rs1366442
WIN10	OMNIBUS	NA	NA	1.543	4	0.8191	rs2307276|rs1366442|rs11564620
WIN10	CCC	0.1143	0.1032	0.1233	1	0.7254	rs2307276|rs1366442|rs11564620
WIN10	CAC	0.1284	0.1064	0.463	1	0.4962	rs2307276|rs1366442|rs11564620
WIN10	CCA	0.2915	0.293	0.001119	1	0.9733	rs2307276|rs1366442|rs11564620
WIN10	TAA	0.09075	0.1257	1.15	1	0.2835	rs2307276|rs1366442|rs11564620
WIN10	CAA	0.375	0.3717	0.004593	1	0.946	rs2307276|rs1366442|rs11564620
WIN11	OMNIBUS	NA	NA	1.646	7	0.9768	rs1366442|rs11564620|rs11668556
WIN11	CCA	0.03234	0.03355	0.004402	1	0.9471	rs1366442|rs11564620|rs11668556
WIN11	ACA	0.03476	0.02975	0.07928	1	0.7783	rs1366442|rs11564620|rs11668556
WIN11	CAA	0.0669	0.067	1.56e-05	1	0.9968	rs1366442|rs11564620|rs11668556
WIN11	AAA	0.07315	0.0527	0.7218	1	0.3955	rs1366442|rs11564620|rs11668556
WIN11	CCG	0.08644	0.07286	0.249	1	0.6178	rs1366442|rs11564620|rs11668556
WIN11	ACG	0.08932	0.07626	0.2218	1	0.6377	rs1366442|rs11564620|rs11668556
WIN11	CAG	0.2215	0.2286	0.02757	1	0.8681	rs1366442|rs11564620|rs11668556
WIN11	AAG	0.3956	0.4393	0.7501	1	0.3864	rs1366442|rs11564620|rs11668556
WIN12	OMNIBUS	NA	NA	3.067	7	0.8788	rs11564620|rs11668556|rs1653554
WIN12	CAA	0.03735	0.01937	1.273	1	0.2593	rs11564620|rs11668556|rs1653554
WIN12	AAA	0.07767	0.06763	0.147	1	0.7014	rs11564620|rs11668556|rs1653554
WIN12	CGA	0.03856	0.0271	0.4241	1	0.5149	rs11564620|rs11668556|rs1653554
WIN12	AGA	0.2607	0.2617	0.0004987	1	0.9822	rs11564620|rs11668556|rs1653554
WIN12	CAG	0.03203	0.04506	0.415	1	0.5195	rs11564620|rs11668556|rs1653554
WIN12	AAG	0.0601	0.05094	0.1581	1	0.6909	rs11564620|rs11668556|rs1653554
WIN12	CGG	0.1349	0.1209	0.1726	1	0.6778	rs11564620|rs11668556|rs1653554
WIN12	AGG	0.3587	0.4073	0.953	1	0.329	rs11564620|rs11668556|rs1653554
WIN13	OMNIBUS	NA	NA	2.153	5	0.8276	rs11668556|rs1653554|rs2307279
WIN13	AGC	0.06963	0.06828	0.002726	1	0.9584	rs11668556|rs1653554|rs2307279
WIN13	GGC	0.3661	0.3566	0.03788	1	0.8457	rs11668556|rs1653554|rs2307279
WIN13	AAG	0.1149	0.08649	0.8964	1	0.3437	rs11668556|rs1653554|rs2307279
WIN13	GAG	0.2994	0.2893	0.04725	1	0.8279	rs11668556|rs1653554|rs2307279
WIN13	AGG	0.02264	0.02823	0.1165	1	0.7329	rs11668556|rs1653554|rs2307279
WIN13	GGG	0.1274	0.1711	1.387	1	0.239	rs11668556|rs1653554|rs2307279
WIN14	OMNIBUS	NA	NA	4.637	9	0.8648	rs11564650|rs8110925|rs2307276|rs1366442
WIN14	GGCC	0.02116	0.009351	1.032	1	0.3097	rs11564650|rs8110925|rs2307276|rs1366442
WIN14	AGCC	0.02005	0.01107	0.5612	1	0.4538	rs11564650|rs8110925|rs2307276|rs1366442
WIN14	GACC	0.1385	0.1255	0.1443	1	0.704	rs11564650|rs8110925|rs2307276|rs1366442
WIN14	AACC	0.2249	0.2501	0.33	1	0.5657	rs11564650|rs8110925|rs2307276|rs1366442
WIN14	GATA	0.0192	0.03219	0.5896	1	0.4426	rs11564650|rs8110925|rs2307276|rs1366442
WIN14	AATA	0.06983	0.09314	0.6615	1	0.416	rs11564650|rs8110925|rs2307276|rs1366442
WIN14	GGCA	0.1063	0.09787	0.07562	1	0.7833	rs11564650|rs8110925|rs2307276|rs1366442
WIN14	AGCA	0.08917	0.09625	0.05623	1	0.8126	rs11564650|rs8110925|rs2307276|rs1366442
WIN14	GACA	0.1595	0.118	1.444	1	0.2295	rs11564650|rs8110925|rs2307276|rs1366442
WIN14	AACA	0.1513	0.1666	0.1637	1	0.6857	rs11564650|rs8110925|rs2307276|rs1366442
WIN15	OMNIBUS	NA	NA	5.146	8	0.7418	rs8110925|rs2307276|rs1366442|rs11564620
WIN15	GCCC	0.01331	0.01071	0.05676	1	0.8117	rs8110925|rs2307276|rs1366442|rs11564620
WIN15	ACCC	0.1011	0.09162	0.1003	1	0.7515	rs8110925|rs2307276|rs1366442|rs11564620
WIN15	GCAC	0.05916	0.06566	0.06792	1	0.7944	rs8110925|rs2307276|rs1366442|rs11564620
WIN15	ACAC	0.06951	0.04144	1.576	1	0.2094	rs8110925|rs2307276|rs1366442|rs11564620
WIN15	GCCA	0.02901	0.009932	2.215	1	0.1366	rs8110925|rs2307276|rs1366442|rs11564620
WIN15	ACCA	0.2619	0.2839	0.2316	1	0.6304	rs8110925|rs2307276|rs1366442|rs11564620
WIN15	ATAA	0.09008	0.1256	1.193	1	0.2747	rs8110925|rs2307276|rs1366442|rs11564620
WIN15	GCAA	0.135	0.1282	0.03903	1	0.8434	rs8110925|rs2307276|rs1366442|rs11564620
WIN15	ACAA	0.241	0.2429	0.001921	1	0.965	rs8110925|rs2307276|rs1366442|rs11564620
WIN16	OMNIBUS	NA	NA	2.267	8	0.9717	rs2307276|rs1366442|rs11564620|rs11668556
WIN16	CCCA	0.02545	0.02629	0.0027	1	0.9586	rs2307276|rs1366442|rs11564620|rs11668556
WIN16	CACA	0.03925	0.0317	0.1655	1	0.6841	rs2307276|rs1366442|rs11564620|rs11668556
WIN16	CCAA	0.07035	0.06444	0.05395	1	0.8163	rs2307276|rs1366442|rs11564620|rs11668556
WIN16	CAAA	0.07056	0.05277	0.5506	1	0.4581	rs2307276|rs1366442|rs11564620|rs11668556
WIN16	CCCG	0.08885	0.07658	0.1947	1	0.659	rs2307276|rs1366442|rs11564620|rs11668556
WIN16	CACG	0.08978	0.07497	0.2859	1	0.5928	rs2307276|rs1366442|rs11564620|rs11668556
WIN16	CCAG	0.2213	0.2289	0.03145	1	0.8592	rs2307276|rs1366442|rs11564620|rs11668556
WIN16	TAAG	0.0911	0.1257	1.128	1	0.2882	rs2307276|rs1366442|rs11564620|rs11668556
WIN16	CAAG	0.3033	0.3186	0.1036	1	0.7476	rs2307276|rs1366442|rs11564620|rs11668556
WIN17	OMNIBUS	NA	NA	4.494	14	0.9917	rs1366442|rs11564620|rs11668556|rs1653554
WIN17	CCAA	0.02936	0.02071	0.3143	1	0.5751	rs1366442|rs11564620|rs11668556|rs1653554
WIN17	CAAA	0.04109	0.04909	0.1384	1	0.7098	rs1366442|rs11564620|rs11668556|rs1653554
WIN17	AAAA	0.03387	0.01793	1.09	1	0.2965	rs1366442|rs11564620|rs11668556|rs1653554
WIN17	CCGA	0.02408	0.01162	0.9758	1	0.3232	rs1366442|rs11564620|rs11668556|rs1653554
WIN17	ACGA	0.01996	0.01502	0.1434	1	0.7049	rs1366442|rs11564620|rs11668556|rs1653554
WIN17	CAGA	0.08148	0.09175	0.1255	1	0.7231	rs1366442|rs11564620|rs11668556|rs1653554
WIN17	AAGA	0.1844	0.1697	0.1441	1	0.7043	rs1366442|rs11564620|rs11668556|rs1653554
WIN17	CCAG	0.01018	0.01265	0.04963	1	0.8237	rs1366442|rs11564620|rs11668556|rs1653554
WIN17	ACAG	0.03023	0.03226	0.01295	1	0.9094	rs1366442|rs11564620|rs11668556|rs1653554
WIN17	CAAG	0.02324	0.01553	0.3246	1	0.5688	rs1366442|rs11564620|rs11668556|rs1653554
WIN17	AAAG	0.03909	0.03485	0.04968	1	0.8236	rs1366442|rs11564620|rs11668556|rs1653554
WIN17	CCGG	0.06224	0.06347	0.00244	1	0.9606	rs1366442|rs11564620|rs11668556|rs1653554
WIN17	ACGG	0.06674	0.05669	0.1723	1	0.6781	rs1366442|rs11564620|rs11668556|rs1653554
WIN17	CAGG	0.1355	0.1372	0.002242	1	0.9622	rs1366442|rs11564620|rs11668556|rs1653554
WIN17	AAGG	0.2185	0.2716	1.423	1	0.2329	rs1366442|rs11564620|rs11668556|rs1653554
WIN18	OMNIBUS	NA	NA	4.974	11	0.9324	rs11564620|rs11668556|rs1653554|rs2307279
WIN18	CAGC	0.02447	0.03201	0.1902	1	0.6627	rs11564620|rs11668556|rs1653554|rs2307279
WIN18	AAGC	0.04492	0.03609	0.2004	1	0.6544	rs11564620|rs11668556|rs1653554|rs2307279
WIN18	CGGC	0.07114	0.06155	0.1465	1	0.7019	rs11564620|rs11668556|rs1653554|rs2307279
WIN18	AGGC	0.2952	0.2952	2.06e-09	1	1	rs11564620|rs11668556|rs1653554|rs2307279
WIN18	CAAG	0.03909	0.02059	1.278	1	0.2582	rs11564620|rs11668556|rs1653554|rs2307279
WIN18	AAAG	0.07618	0.06659	0.1363	1	0.712	rs11564620|rs11668556|rs1653554|rs2307279
WIN18	CGAG	0.0368	0.02804	0.2474	1	0.6189	rs11564620|rs11668556|rs1653554|rs2307279
WIN18	AGAG	0.2622	0.2606	0.00131	1	0.9711	rs11564620|rs11668556|rs1653554|rs2307279
WIN18	CAGG	0.007116	0.01255	0.2643	1	0.6072	rs11564620|rs11668556|rs1653554|rs2307279
WIN18	AAGG	0.01537	0.01516	0.0002789	1	0.9867	rs11564620|rs11668556|rs1653554|rs2307279
WIN18	CGGG	0.06424	0.05768	0.07364	1	0.7861	rs11564620|rs11668556|rs1653554|rs2307279
WIN18	AGGG	0.06327	0.114	2.79	1	0.09484	rs11564620|rs11668556|rs1653554|rs2307279

## Sheet: US Whites
LOCUS	HAPLOTYPE	F_A	F_U	CHISQ	DF	P	SNPS
WIN1	OMNIBUS	NA	NA	4.389	3	0.2224	rs11564650|rs8110925
WIN1	GG	0.0319	0.01426	1.927	1	0.1651	rs11564650|rs8110925
WIN1	AG	0.0265	0.04602	1.51	1	0.2191	rs11564650|rs8110925
WIN1	GA	0.2382	0.202	1.057	1	0.3038	rs11564650|rs8110925
WIN1	AA	0.7034	0.7377	0.8094	1	0.3683	rs11564650|rs8110925
WIN2	OMNIBUS	NA	NA	0.03926	2	0.9806	rs8110925|rs2307276
WIN2	AT	0.03285	0.03546	0.02878	1	0.8653	rs8110925|rs2307276
WIN2	GC	0.05839	0.06028	0.008887	1	0.9249	rs8110925|rs2307276
WIN2	AC	0.9088	0.9043	0.03325	1	0.8553	rs8110925|rs2307276
WIN3	OMNIBUS	NA	NA	0.5023	2	0.7779	rs2307276|rs1366442
WIN3	TC	0.02821	0.03459	0.1848	1	0.6673	rs2307276|rs1366442
WIN3	CC	0.3532	0.3736	0.2497	1	0.6173	rs2307276|rs1366442
WIN3	CA	0.6186	0.5918	0.4162	1	0.5188	rs2307276|rs1366442
WIN4	OMNIBUS	NA	NA	8.378	3	0.03882	rs1366442|rs11564620
WIN4	CC	0.05116	0.01936	4.158	1	0.04144	rs1366442|rs11564620
WIN4	AC	0.09482	0.05511	3.172	1	0.07491	rs1366442|rs11564620
WIN4	CA	0.3284	0.3884	2.178	1	0.14	rs1366442|rs11564620
WIN4	AA	0.5256	0.5371	0.07349	1	0.7863	rs1366442|rs11564620
WIN5	OMNIBUS	NA	NA	8.104	3	0.0439	rs11564620|rs11668556
WIN5	CA	0.01965	0.004363	2.762	1	0.09651	rs11564620|rs11668556
WIN5	AA	0.1884	0.1942	0.03061	1	0.8611	rs11564620|rs11668556
WIN5	CG	0.1263	0.0701	4.979	1	0.02565	rs11564620|rs11668556
WIN5	AG	0.6656	0.7313	2.849	1	0.09143	rs11564620|rs11668556
WIN6	OMNIBUS	NA	NA	0.9318	3	0.8178	rs11668556|rs1653554
WIN6	AG	0.04952	0.056	0.1167	1	0.7326	rs11668556|rs1653554
WIN6	GG	0.133	0.1568	0.635	1	0.4255	rs11668556|rs1653554
WIN6	AA	0.1585	0.1426	0.2759	1	0.5994	rs11668556|rs1653554
WIN6	GA	0.659	0.6447	0.1262	1	0.7224	rs11668556|rs1653554
WIN7	OMNIBUS	NA	NA	0.8305	2	0.6602	rs1653554|rs2307279
WIN7	GC	0.04015	0.04965	0.292	1	0.5889	rs1653554|rs2307279
WIN7	GG	0.1423	0.1631	0.4636	1	0.496	rs1653554|rs2307279
WIN7	AG	0.8175	0.7872	0.8031	1	0.3702	rs1653554|rs2307279
WIN8	OMNIBUS	NA	NA	4.797	5	0.4412	rs11564650|rs8110925|rs2307276
WIN8	GAT	0.01349	0.00874	0.2864	1	0.5925	rs11564650|rs8110925|rs2307276
WIN8	AAT	0.01935	0.02672	0.3344	1	0.5631	rs11564650|rs8110925|rs2307276
WIN8	GGC	0.03215	0.01434	1.953	1	0.1623	rs11564650|rs8110925|rs2307276
WIN8	AGC	0.02624	0.04595	1.545	1	0.2139	rs11564650|rs8110925|rs2307276
WIN8	GAC	0.2244	0.1932	0.8191	1	0.3654	rs11564650|rs8110925|rs2307276
WIN8	AAC	0.6843	0.711	0.4695	1	0.4932	rs11564650|rs8110925|rs2307276
WIN9	OMNIBUS	NA	NA	0.6856	4	0.9531	rs8110925|rs2307276|rs1366442
WIN9	ATC	0.02817	0.03455	0.1854	1	0.6667	rs8110925|rs2307276|rs1366442
WIN9	GCC	0.01834	0.01633	0.03283	1	0.8562	rs8110925|rs2307276|rs1366442
WIN9	ACC	0.3349	0.3573	0.3076	1	0.5792	rs8110925|rs2307276|rs1366442
WIN9	GCA	0.04034	0.04401	0.04622	1	0.8298	rs8110925|rs2307276|rs1366442
WIN9	ACA	0.5783	0.5478	0.5225	1	0.4698	rs8110925|rs2307276|rs1366442
WIN10	OMNIBUS	NA	NA	7.95	4	0.09341	rs2307276|rs1366442|rs11564620
WIN10	CCC	0.043	0.01641	3.412	1	0.06474	rs2307276|rs1366442|rs11564620
WIN10	CAC	0.09789	0.05598	3.426	1	0.06416	rs2307276|rs1366442|rs11564620
WIN10	TCA	0.0214	0.03204	0.5982	1	0.4393	rs2307276|rs1366442|rs11564620
WIN10	CCA	0.3128	0.3585	1.287	1	0.2567	rs2307276|rs1366442|rs11564620
WIN10	CAA	0.5249	0.5371	0.08294	1	0.7733	rs2307276|rs1366442|rs11564620
WIN11	OMNIBUS	NA	NA	6.815	5	0.2348	rs1366442|rs11564620|rs11668556
WIN11	CAA	0.08236	0.1038	0.7482	1	0.3871	rs1366442|rs11564620|rs11668556
WIN11	AAA	0.1103	0.09177	0.5219	1	0.47	rs1366442|rs11564620|rs11668556
WIN11	CCG	0.0405	0.01788	2.502	1	0.1137	rs1366442|rs11564620|rs11668556
WIN11	ACG	0.08894	0.05314	2.682	1	0.1015	rs1366442|rs11564620|rs11668556
WIN11	CAG	0.2516	0.2861	0.8296	1	0.3624	rs1366442|rs11564620|rs11668556
WIN11	AAG	0.4263	0.4473	0.2473	1	0.6189	rs1366442|rs11564620|rs11668556
WIN12	OMNIBUS	NA	NA	7.097	5	0.2135	rs11564620|rs11668556|rs1653554
WIN12	AAG	0.03479	0.0516	0.9391	1	0.3325	rs11564620|rs11668556|rs1653554
WIN12	CGG	0.01624	0.01054	0.3412	1	0.5592	rs11564620|rs11668556|rs1653554
WIN12	AGG	0.1187	0.1494	1.118	1	0.2904	rs11564620|rs11668556|rs1653554
WIN12	AAA	0.1608	0.1457	0.2436	1	0.6216	rs11564620|rs11668556|rs1653554
WIN12	CGA	0.1164	0.06246	4.947	1	0.02613	rs11564620|rs11668556|rs1653554
WIN12	AGA	0.5531	0.5803	0.4159	1	0.519	rs11564620|rs11668556|rs1653554
WIN13	OMNIBUS	NA	NA	1.577	5	0.904	rs11668556|rs1653554|rs2307279
WIN13	AGC	0.01768	0.01488	0.06828	1	0.7939	rs11668556|rs1653554|rs2307279
WIN13	GGC	0.02246	0.03477	0.7545	1	0.3851	rs11668556|rs1653554|rs2307279
WIN13	AGG	0.03216	0.04168	0.3535	1	0.5521	rs11668556|rs1653554|rs2307279
WIN13	GGG	0.1102	0.1214	0.1722	1	0.6782	rs11668556|rs1653554|rs2307279
WIN13	AAG	0.1582	0.142	0.2848	1	0.5936	rs11668556|rs1653554|rs2307279
WIN13	GAG	0.6593	0.6452	0.1222	1	0.7267	rs11668556|rs1653554|rs2307279
WIN14	OMNIBUS	NA	NA	5.836	7	0.559	rs11564650|rs8110925|rs2307276|rs1366442
WIN14	AATC	0.01882	0.0275	0.4561	1	0.4994	rs11564650|rs8110925|rs2307276|rs1366442
WIN14	AGCC	0.01467	0.02341	0.5604	1	0.4541	rs11564650|rs8110925|rs2307276|rs1366442
WIN14	GACC	0.07353	0.07579	0.0102	1	0.9196	rs11564650|rs8110925|rs2307276|rs1366442
WIN14	AACC	0.2689	0.277	0.04572	1	0.8307	rs11564650|rs8110925|rs2307276|rs1366442
WIN14	GGCA	0.03577	0.0155	2.274	1	0.1315	rs11564650|rs8110925|rs2307276|rs1366442
WIN14	AGCA	0.008805	0.02187	1.541	1	0.2145	rs11564650|rs8110925|rs2307276|rs1366442
WIN14	GACA	0.1502	0.1185	1.185	1	0.2764	rs11564650|rs8110925|rs2307276|rs1366442
WIN14	AACA	0.4294	0.4404	0.06804	1	0.7942	rs11564650|rs8110925|rs2307276|rs1366442
WIN15	OMNIBUS	NA	NA	7.917	6	0.2443	rs8110925|rs2307276|rs1366442|rs11564620
WIN15	ACCC	0.04177	0.01529	3.494	1	0.06161	rs8110925|rs2307276|rs1366442|rs11564620
WIN15	ACAC	0.09002	0.05191	3.028	1	0.08182	rs8110925|rs2307276|rs1366442|rs11564620
WIN15	ATCA	0.02153	0.03216	0.5892	1	0.4427	rs8110925|rs2307276|rs1366442|rs11564620
WIN15	GCCA	0.01672	0.01513	0.02226	1	0.8814	rs8110925|rs2307276|rs1366442|rs11564620
WIN15	ACCA	0.2995	0.3453	1.311	1	0.2522	rs8110925|rs2307276|rs1366442|rs11564620
WIN15	GCAA	0.03243	0.04013	0.2313	1	0.6305	rs8110925|rs2307276|rs1366442|rs11564620
WIN15	ACAA	0.498	0.5001	0.002353	1	0.9613	rs8110925|rs2307276|rs1366442|rs11564620
WIN16	OMNIBUS	NA	NA	6.311	6	0.3893	rs2307276|rs1366442|rs11564620|rs11668556
WIN16	CCAA	0.08236	0.1001	0.5138	1	0.4735	rs2307276|rs1366442|rs11564620|rs11668556
WIN16	CAAA	0.1121	0.09193	0.6045	1	0.4369	rs2307276|rs1366442|rs11564620|rs11668556
WIN16	CCCG	0.03164	0.01466	1.746	1	0.1863	rs2307276|rs1366442|rs11564620|rs11668556
WIN16	CACG	0.09389	0.05506	2.989	1	0.08382	rs2307276|rs1366442|rs11564620|rs11668556
WIN16	TCAG	0.01986	0.02627	0.247	1	0.6192	rs2307276|rs1366442|rs11564620|rs11668556
WIN16	CCAG	0.2351	0.2619	0.5191	1	0.4712	rs2307276|rs1366442|rs11564620|rs11668556
WIN16	CAAG	0.425	0.4501	0.3483	1	0.5551	rs2307276|rs1366442|rs11564620|rs11668556
WIN17	OMNIBUS	NA	NA	8.337	9	0.5006	rs1366442|rs11564620|rs11668556|rs1653554
WIN17	CAAG	0.01571	0.02836	1.002	1	0.3168	rs1366442|rs11564620|rs11668556|rs1653554
WIN17	AAAG	0.01898	0.02281	0.0968	1	0.7557	rs1366442|rs11564620|rs11668556|rs1653554
WIN17	CAGG	0.05392	0.0824	1.727	1	0.1888	rs1366442|rs11564620|rs11668556|rs1653554
WIN17	AAGG	0.06685	0.06977	0.01811	1	0.893	rs1366442|rs11564620|rs11668556|rs1653554
WIN17	CAAA	0.07185	0.0778	0.06933	1	0.7923	rs1366442|rs11564620|rs11668556|rs1653554
WIN17	AAAA	0.09227	0.07035	0.8767	1	0.3491	rs1366442|rs11564620|rs11668556|rs1653554
WIN17	CCGA	0.03214	0.01377	2.065	1	0.1507	rs1366442|rs11564620|rs11668556|rs1653554
WIN17	ACGA	0.08562	0.0496	2.813	1	0.0935	rs1366442|rs11564620|rs11668556|rs1653554
WIN17	CAGA	0.1999	0.2058	0.02947	1	0.8637	rs1366442|rs11564620|rs11668556|rs1653554
WIN17	AAGA	0.3627	0.3793	0.16	1	0.6892	rs1366442|rs11564620|rs11668556|rs1653554
WIN18	OMNIBUS	NA	NA	8.275	6	0.2186	rs11564620|rs11668556|rs1653554|rs2307279
WIN18	AAGC	0.01467	0.01581	0.01175	1	0.9137	rs11564620|rs11668556|rs1653554|rs2307279
WIN18	AGGC	0.01278	0.02837	1.625	1	0.2024	rs11564620|rs11668556|rs1653554|rs2307279
WIN18	AAGG	0.02257	0.03837	1.144	1	0.2848	rs11564620|rs11668556|rs1653554|rs2307279
WIN18	AGGG	0.1077	0.1202	0.2118	1	0.6454	rs11564620|rs11668556|rs1653554|rs2307279
WIN18	AAAG	0.1617	0.1452	0.288	1	0.5915	rs11564620|rs11668556|rs1653554|rs2307279
WIN18	CGAG	0.1201	0.06272	5.427	1	0.01982	rs11564620|rs11668556|rs1653554|rs2307279
WIN18	AGAG	0.5605	0.5893	0.4644	1	0.4956	rs11564620|rs11668556|rs1653554|rs2307279
